# Supplementary material for: Late Holocene slowdown of the Indian Ocean Walker circulation
Source: Nat Commun. 2017 Oct 18;8:1015. doi: 10.1038/s41467-017-00855-3 (PMC5715104; doi:10.1038/s41467-017-00855-3)
Supplement: Supplementary file 4 — Supplementary Data 1 [file 41467_2017_855_MOESM4_ESM.xls]

## Sheet: All data
SO189-39KL: temperatures
SST: sea surface temperature; TT: thermocline temperature; CI: confidence interval
† Data from Mohtadi, M. et al., Nature 509, 76-80, doi:10.1038/nature13196 (2014)
* Calculated based on temperature calibration of Anand, P., et al., Paleoceanography 18, 1050, doi:1010.1029/2002PA000846 (2003)
# Error calculated according to Mohtadi, M. et al., Nature 509, 76-80, doi:10.1038/nature13196 (2014)
age†	Mg/Ca G. ruber†	SST†*	1σ error†#	Mg/Ca P. obliquiloculata	TT*	1σ error#	∆T		Period	Average ∆T	95% CI
[kyr BP]	[mmol mol-1]	[°C]	[± °C]	[mmol mol-1]	[°C]	[± °C]	[°C]		[kyr BP]	[°C]	[± °C]
0.409667	5.60868	29.91	1.03636	3.00574	24.6141	1.03636	5.29593		0-1	4.55614	0.468727
0.435238	5.04812	28.74	1.00493	2.88586	24.1618	1.00493	4.57818		0-2	4.37508	0.259663
0.46081	4.9894	28.61	1.0015	3.03146	24.7087	1.0015	3.90127		0-3	4.40684	0.191591
0.486382	5.41036	29.51	1.02545	2.85471	24.0412	1.02545	5.46875		19-23	1.23031	0.210431
0.511953	5.13057	28.92	1.00952	3.13434	25.0796	1.00952	3.84043
0.537525	4.9225	28.46	0.997601	3.12347	25.041	0.997601	3.41904
0.583682	5.36189	29.41	1.02261	3.01444	24.6462	1.02261	4.76381
0.629838	5.51855	29.73	1.03147	3.0809	24.8885	1.03147	4.8415
0.675995	5.20967	29.09	1.01396	3.24417	25.4622	1.01396	3.62777
0.722152	5.2615	29.2	1.01712	3.24896	25.4786	1.01712	3.72136
0.768309	6.10383	30.85	1.06299	2.98218	24.5266	1.06299	6.32336
0.814466	5.66959	30.03	1.03983	2.92856	24.325	1.03983	5.70497
0.867095	5.44946	29.59	1.02768	3.21337	25.3562	1.02768	4.23377
0.919724	5.41523	29.52	1.02572	3.12092	25.0319	1.02572	4.4881
0.972353	5.28523	29.25	1.01827	3.14469	25.1162	1.01827	4.13383
1.02498	5.7157	30.12	1.04221	3.15559	25.1546	1.04221	4.96536
1.07761	5.46911	29.63	1.02866	3.18994	25.2749	1.02866	4.35507
1.13024	5.51359	29.72	1.03109	3.07055	24.8511	1.03109	4.86892
1.18287	5.29475	29.27	1.01882	3.24677	25.4711	1.01882	3.79887
1.2355	5.40549	29.5	1.02507	3.13234	25.0725	1.02507	4.42752
1.28813	5.28047	29.24	1.01811	3.31079	25.6881	1.01811	3.5519
1.34076	5.44946	29.59	1.02746	3.09105	24.925	1.02746	4.66499
1.39339	5.33301	29.35	1.02113	3.27158	25.5557	1.02113	3.79428
1.44601	5.23788	29.15	1.01579	3.07878	24.8808	1.01579	4.26917
1.50054	5.50367	29.7	1.03055	3.01472	24.6472	1.03055	5.05281
1.55506	5.18628	29.04	1.0128	2.93835	24.3621	1.0128	4.6779
1.60959	5.28999	29.26	1.01871	3.19534	25.2937	1.01871	3.96627
1.66412	5.2003	29.07	1.01363	2.99136	24.5608	1.01363	4.50923
1.71864	5.37638	29.44	1.02349	3.45523	26.1626	1.02349	3.27744
1.82769	5.2003	29.07	1.01346	2.95289	24.4169	1.01346	4.65306
1.88222	5.21905	29.11	1.01446	3.50615	26.3251	1.01446	2.78489
1.93674	5.39577	29.48	1.02463	3.19026	25.2761	1.02463	4.20394
1.97108	5.31385	29.31	1.02009	3.13898	25.096	1.02009	4.21399
2.00542	5.47403	29.64	1.02898	3.037	24.729	1.02898	4.91099
2.03976	5.43966	29.57	1.02708	3.10695	24.982	1.02708	4.58797
2.0741	5.73115	30.15	1.04301	3.26609	25.5371	1.04301	4.61294
2.10844	5.37155	29.43	1.02332	3.11155	24.9985	1.02332	4.43152
2.14278	5.33301	29.35	1.02091	3.47124	26.2139	1.02091	3.13608
2.17712	5.44455	29.58	1.0273	3.1042	24.9722	1.0273	4.6078
2.21146	5.20498	29.08	1.01369	3.27851	25.5792	1.01369	3.50076
2.2458	5.68491	30.06	1.04057	3.17026	25.2062	1.04057	4.85385
2.28014	5.40549	29.5	1.02507	3.06631	24.8357	1.02507	4.66426
2.33571	5.46419	29.62	1.02833	3.19517	25.2931	1.02833	4.32686
2.39127	5.15835	28.98	1.01108	3.2345	25.4291	1.01108	3.55094
2.44684	5.37638	29.44	1.02349	3.22881	25.4095	1.02349	4.03049
2.50241	5.57346	29.84	1.03432	3.17628	25.2272	1.03432	4.61276
2.55797	5.8827	30.44	1.05135	2.9717	24.4875	1.05135	5.95249
2.61655	5.77776	30.24	1.04554	3.05071	24.7791	1.04554	5.46092
2.67513	5.0846	28.82	1.00689	3.01232	24.6383	1.00689	4.18165
2.73372	5.23788	29.15	1.01562	3.14546	25.1189	1.01562	4.03109
2.7923	5.07545	28.8	1.00627	2.90885	24.25	1.00627	4.55002
2.84617	5.38122	29.45	1.02371	3.03405	24.7182	1.02371	4.73179
2.90005	5.61373	29.92	1.03663	3.0288	24.699	1.03663	5.22103
2.95393	5.13057	28.92	1.00952	3.19267	25.2844	1.00952	3.63558
19.0006	4.20896	26.72	0.955427	3.04347	24.7527	0.955427	1.96734
19.0797	4.28155	26.91	0.959758	3.09329	24.9331	0.959758	1.97693
19.1587	4.30474	26.97	0.961087	3.20335	25.3215	0.961087	1.64847
19.2378	3.89898	25.87	0.93734	2.94896	24.4022	0.93734	1.46784
19.3169	3.94132	25.99	0.939776	3.04552	24.7602	0.939776	1.22984
19.3959	3.9201	25.93	0.938528	3.09841	24.9515	0.938528	0.978531
19.475	4.05648	26.31	0.946566	3.12657	25.052	0.946566	1.25802
19.5534	3.80538	25.6	0.93178	3.09023	24.9221	0.93178	0.67792
19.6319	3.98053	26.1	0.942051	3.11723	25.0187	0.942051	1.08127
19.7103	3.8745	25.8	0.93593	3.08403	24.8998	0.93593	0.900236
19.7888	3.82254	25.65	0.932841	3.0896	24.9198	0.932841	0.730203
19.8672	3.8745	25.8	0.93576	3.02628	24.6897	0.93576	1.11028
19.9457	4.06379	26.33	0.946853	3.23125	25.4179	0.946853	0.912118
20.0241	3.76112	25.47	0.929389	3.08217	24.8931	0.929389	0.576937
20.1025	3.8571	25.75	0.934804	3.11125	24.9974	0.934804	0.752607
20.181	3.97695	26.09	0.941823	3.03989	24.7396	0.941823	1.35043
20.2594	3.83633	25.69	0.933681	2.99978	24.592	0.933681	1.09799
20.3379	4.06745	26.34	0.94714	3.04576	24.761	0.94714	1.57897
20.4947	3.91305	25.91	0.938019	3.23967	25.4468	0.938019	0.463195
20.5732	4.22794	26.77	0.956639	3.19484	25.292	0.956639	1.478
20.6516	4.0419	26.27	0.94565	3.18797	25.2681	0.94565	1.00193
20.7301	3.94842	26.01	0.94023	2.91483	24.2728	0.94023	1.73719
20.8085	4.1675	26.61	0.95312	2.89215	24.186	0.95312	2.424
20.8772	3.80881	25.61	0.932115	3.5847	26.5713	0.932115	-0.961288
20.9485	3.90249	25.88	0.937397	3.25331	25.4935	0.937397	0.38652
21.0198	4.14133	26.54	0.951507	2.98332	24.5309	0.951507	2.00914
21.0912	4.08579	26.39	0.94823	3.14956	25.1334	0.94823	1.25661
21.1625	3.96623	26.06	0.941083	3.00409	24.6079	0.941083	1.45206
21.2338	4.33584	27.05	0.963053	3.10772	24.9848	0.963053	2.06523
21.3051	4.18253	26.65	0.953985	3.01882	24.6623	0.953985	1.98768
21.3765	4.17125	26.62	0.953293	2.86849	24.0948	0.953293	2.52524
21.4478	4.19006	26.67	0.954388	3.13377	25.0775	0.954388	1.59245
21.5191	4.39477	27.2	0.966521	2.88645	24.1641	0.966521	3.0359
21.5727	3.98412	26.11	0.942279	3.31525	25.7031	0.942279	0.406941
22.0014	3.83633	25.69	0.933737	3.05542	24.7962	0.933737	0.893797
22.055	3.78489	25.54	0.930666	3.03823	24.7335	0.930666	0.806494
22.1566	3.76112	25.47	0.929389	3.10706	24.9824	0.929389	0.487571
22.2581	3.78489	25.54	0.930666	3.19429	25.2901	0.930666	0.249944
22.3596	3.92363	25.94	0.938755	3.12793	25.0568	0.938755	0.883201
22.4612	3.9591	26.04	0.940685	3.10763	24.9845	0.940685	1.05554
22.5627	3.98053	26.1	0.941994	3.15554	25.1545	0.941994	0.945547
22.6643	4.10422	26.44	0.949206	3.00467	24.6101	0.949206	1.82991
22.7658	3.7476	25.43	0.928615	2.84304	23.9957	0.928615	1.43429
22.8674	4.14879	26.56	0.95191	3.021	24.6703	0.95191	1.88968
22.9689	3.61184	25.02	0.920933	2.91901	24.2887	0.920933	0.731257
GeoB10038-4: temperatures
SST: sea surface temperature; TT: thermocline temperature; CI: confidence interval
† Data from Mohtadi, M. et al., Quaternary Science Reviews 29, 887-896 (2010)
* Temperature calculated based on calibration of Anand, P., et al., Paleoceanography 18, 1050, doi:1010.1029/2002PA000846 (2003)
** Temperature calculated based on calibration of Mohtadi, M. et al., Paleoceanography 26, PA3219, doi:3210.1029/2011pa002132 (2011)
# Error calculated according to Mohtadi, M. et al., Nature 509, 76-80, doi:10.1038/nature13196 (2014)
age†	Mg/Ca G. ruber†	SST†*	1σ error#	Mg/Ca P. obliqiloculata	TT*	1σ error#	∆T		Period	Average ∆T	95% CI
[kyr BP]	[mmol mol-1]	[°C]	[± °C]	[mmol mol-1]	[°C]	[± °C]	[°C]		[kyr BP]	[°C]	[± °C]
0	4.78	28.1336	0.96985	2.44305	21.96	1.3052	6.17361		0-1	5.96911	1.95279
0.44	4.335	27.0478	0.941116	2.345	21.8559	1.33215	5.19198		0-2	6.18036	0.74543
0.912353	4.348	27.0811	0.94197	2.045	20.3349	1.4413	6.74623		0-3	5.8329	0.756485
1.38471	4.534	27.5465	0.954102	2.169	20.989	1.39065	6.55756		19-23	4.15363	0.497703
1.85706	4.387	27.1803	0.944529	2.161	20.9479	1.39366	6.23241
2.32941	4.334	27.0453	0.94105	2.292	21.6018	1.3483	5.44343
2.80176	4.073	26.3552	0.923754	2.348	21.8701	1.33127	4.48509
19.388	3.312	24.0571	0.873341	2.086	20.5554	1.42358	3.50162
19.982	3.411	24.3843	0.879717	1.891	19.465	1.51775	4.91936
20.576	3.833	25.6804	0.907699	2.295	21.6164	1.34736	4.06397
21.17	3.91	25.9013	0.912856	2.293	21.6067	1.34799	4.29465
21.9431	3.738	25.4015	0.901341	2.275	21.5191	1.35374	3.88237
22.7162	3.466	24.5621	0.883304	2.039	20.3022	1.44397	4.25982
age†	Mg/Ca G. ruber†	SST†*	1σ error#	Mg/Ca N. dutertrei†	TT†*	1σ error#	∆T		Period	Average ∆T	95% CI
[kyr BP]	[mmol mol-1]	[°C]	[± °C]	[mmol mol-1]	[°C]	[± °C]	[°C]		[kyr BP]	[°C]	[± °C]
0	4.78	28.1336	0.96985	1.821	18.5814	1.74711	9.55216		0-1	9.23795	2.67542
0.44	4.335	27.0478	0.941116	1.86915	18.8714	1.71361	8.17642		0-2	9.454	0.968744
0.912353	4.348	27.0811	0.94197	1.54868	16.7816	1.9861	10.2995		0-3	9.11405	0.835909
1.38471	4.534	27.5465	0.954102	1.73334	18.0333	1.81414	9.51328		19-23	4.2696	0.830987
1.85706	4.387	27.1803	0.944529	1.64494	17.4517	1.89069	9.72866
2.32941	4.334	27.0453	0.94105	1.7771	18.3103	1.77965	8.73495
2.80176	4.073	26.3552	0.923754	1.81777	18.5617	1.74944	7.79344
19.388	3.312	24.0571	0.873341	2.16745	20.5166	1.54796	3.54047
19.982	3.411	24.3843	0.879717	2.17642	20.5625	1.54391	3.8218
20.576	3.833	25.6804	0.907699	2.2265	20.8153	1.52215	4.86508
21.17	3.91	25.9013	0.912856	2.17966	20.5791	1.54246	5.32229
21.9431	3.738	25.4015	0.901341	2.20829	20.724	1.5299	4.67745
22.7162	3.466	24.5621	0.883304	2.29905	21.1715	1.49298	3.39052
age†	Mg/Ca G. ruber†	SST†*	1σ error#	Mg/Ca G. tumida	TT**	1σ error#	∆T		Period	Average ∆T	95% CI
[kyr BP]	[mmol mol-1]	[°C]	[± °C]	[mmol mol-1]	[°C]	[± °C]	[°C]		[kyr BP]	[°C]	[± °C]
0	4.78	28.1336	0.96985	1.47	18.7774	2.3227	9.35625		0-1	7.42153	3.04844
0.44	4.335	27.0478	0.941116	1.499	19.0647	2.33557	7.98319		0-2	8.66593	1.87413
0.912353	4.348	27.0811	0.94197	1.272	16.6498	2.25384	10.4313		0-3	9.4368	1.79626
1.38471	4.534	27.5465	0.954102	1.72	21.0871	2.44584	6.45945		19-23	4.37653	1.63234
1.85706	4.387	27.1803	0.944529	1.402	18.0809	2.29479	9.09948
2.32941	4.334	27.0453	0.94105	1.094	14.4329	2.24207	12.6124
2.80176	4.073	26.3552	0.923754	1.237	16.2395	2.24661	10.1156
19.388	3.312	24.0571	0.873341	1.811	21.8453	2.49478	2.21182
19.982	3.411	24.3843	0.879717	1.631	20.3058	2.39947	4.07857
20.576	3.833	25.6804	0.907699	1.881	22.403	2.533	3.27739
21.17	3.91	25.9013	0.912856	1.542	19.4806	2.35554	6.42078
21.9431	3.738	25.4015	0.901341	1.559	19.6418	2.36369	5.75969
22.7162	3.466	24.5621	0.883304	1.603	20.0511	2.38533	4.51096
GeoB10053-7: temperatures
SST: sea surface temperature; TT: thermocline temperature; CI: confidence interval
† Data from Mohtadi, M. et al., Nature Geoscience 4, 540-544, doi:10.1038/ngeo1209 (2011)
* Calculated based on temperature calibration of Anand, P., et al., Paleoceanography 18, 1050, doi:1010.1029/2002PA000846 (2003)
# Error calculated according to Mohtadi, M. et al., Nature 509, 76-80, doi:10.1038/nature13196 (2014)
age†	Mg/Ca G. ruber	SST*	1σ error#	Mg/Ca P. obliquiloculata	TT*	1σ error#	∆T		Period	Average ∆T	95% CI
[kyr BP]	[mmol mol-1]	[°C]	[± °C]	[mmol mol-1]	[°C]	[± °C]	[°C]		[kyr BP]	[°C]	[± °C]
0.23794	4.71	27.9697	1.03791	2.464	22.4059	1.26421	5.56382		0-1	5.67051	0.527856
0.2938	4.591	27.6854	1.03452	2.64389	23.1888	1.22822	4.49652		0-2	6.06126	0.450211
0.3869	4.576	27.649	1.03411	2.42822	22.2433	1.27255	5.40567		0-3	6.0548	0.336373
0.48	4.194	26.6804	1.0254	2.19008	21.0964	1.34034	5.58398		19-23	3.11361	0.294704
0.573077	4.602	27.7119	1.03482	2.24971	21.3949	1.32115	6.317
0.666154	4.604	27.7168	1.03487	2.19594	21.1261	1.33838	6.59064
0.759231	4.385	27.1753	1.0293	2.22693	21.2818	1.32829	5.89344
0.852308	4.354	27.0964	1.0286	2.13341	20.8052	1.36015	6.29127
0.945385	4.722	27.998	1.03827	2.6242	23.1057	1.23171	4.89221
1.03846	4.616	27.7457	1.03521	2.4116	22.167	1.27657	5.57869
1.13154	4.557	27.6028	1.03359	2.4938	22.5394	1.25758	5.06333
1.22462	4.254	26.8383	1.02652	1.88799	19.4473	1.46724	7.39098
1.31769	4.657	27.8439	1.03637	2.09072	20.5805	1.37617	7.2634
1.41077	4.061	26.3224	1.02334	2.00307	20.1047	1.4123	6.21765
1.50385	4.526	27.5269	1.03277	2.10095	20.6348	1.37225	6.89215
1.59692	4.687	27.9153	1.03723	2.14274	20.8537	1.35678	7.06164
1.76083	4.351	27.0888	1.02854	2.08118	20.5297	1.37989	6.55904
1.83167	4.397	27.2056	1.02958	1.8561	19.258	1.48417	7.94766
1.9025	4.135	26.523	1.02441	2.14069	20.843	1.35752	5.68
1.97333	4.411	27.2409	1.02991	2.53121	22.7049	1.24965	4.53605
2.04417	4.31	26.9836	1.02765	2.44493	22.3195	1.2686	4.66403
2.115	4.383	27.1702	1.02926	2.09413	20.5987	1.37486	6.57153
2.18583	4.391	27.1905	1.02944	2.4337	22.2684	1.27124	4.92207
2.25667	4.647	27.8201	1.03608	2.04993	20.3616	1.39242	7.45844
2.3275	4.541	27.5637	1.03317	2.10613	20.6621	1.37028	6.90155
2.39833	4.457	27.3562	1.03102	1.94544	19.7804	1.43866	7.57586
2.46917	4.379	27.16	1.02917	2.07156	20.4783	1.38369	6.68179
2.54	4.264	26.8644	1.02671	2.05222	20.374	1.39148	6.49032
2.62615	4.511	27.49	1.03238	2.33033	21.7861	1.29767	5.70391
2.71231	4.163	26.598	1.02487	2.14622	20.8717	1.35553	5.72633
2.79846	4.766	28.101	1.03959	2.50815	22.6032	1.25449	5.49785
2.88462	4.335	27.0478	1.02819	2.29241	21.6038	1.30838	5.444
2.97077	4.298	26.9526	1.0274	2.3771	22.0069	1.28523	4.94568
19.015	4.597	27.6999	1.03468	2.61218	23.0548	1.2339	4.64511
19.137	3.907	25.8928	1.02178	2.7401	23.586	1.21251	2.30685
19.259	3.948	26.0088	1.0221	2.63025	23.1313	1.23063	2.87747
19.32	3.838	25.6948	1.02141	2.52411	22.6737	1.25113	3.02115
19.381	3.575	24.9061	1.02229	2.84013	23.9843	1.1984	0.921767
19.503	3.772	25.5021	1.02127	2.65243	23.2247	1.22673	2.27745
19.625	4.056	26.3087	1.02328	2.51075	22.6147	1.25394	3.69398
19.747	3.816	25.631	1.02134	2.40454	22.1345	1.27831	3.49651
19.869	4.045	26.2785	1.02314	2.58268	22.9286	1.23943	3.34995
19.93	4.005	26.1681	1.02266	2.55089	22.7909	1.24565	3.37717
19.991	3.89	25.8444	1.02167	2.58957	22.9582	1.23811	2.88622
20.113	4.037	26.2565	1.02304	2.75561	23.6487	1.21018	2.60784
20.235	4.062	26.3251	1.02335	2.46604	22.4151	1.26375	3.91004
20.357	3.95	26.0144	1.02212	2.64512	23.194	1.228	2.82048
20.479	3.953	26.0229	1.02214	2.74936	23.6234	1.21111	2.39945
20.54	3.983	26.1069	1.02243	2.47207	22.4422	1.26238	3.66467
20.5812	3.861	25.7612	1.02151	2.60011	23.0033	1.23613	2.75792
20.6636	3.81	25.6135	1.02132	2.53026	22.7007	1.24985	2.91279
20.746	3.862	25.7641	1.02151	2.74978	23.6251	1.21105	2.13897
20.8284	3.81	25.6135	1.02132	2.74585	23.6092	1.21164	2.00425
20.9108	4.027	26.229	1.02292	2.63464	23.1499	1.22985	3.07908
20.952	4.1	26.4286	1.02388	2.46825	22.425	1.26325	4.00355
20.9932	3.866	25.7756	1.02153	2.90544	24.237	1.19028	1.53863
21.0756	4.046	26.2813	1.02315	2.54168	22.7507	1.24751	3.53052
21.158	4.202	26.7016	1.02554	2.46647	22.417	1.26365	4.28462
21.2404	3.953	26.0229	1.02214	2.65894	23.2519	1.22561	2.77101
21.3228	4.194	26.6804	1.0254	3.06963	24.8478	1.17319	1.83267
21.364	4.395	27.2006	1.02953	2.43289	22.2647	1.27143	4.93588
21.4052	4.107	26.4475	1.02399	2.62066	23.0908	1.23235	3.35676
21.4876	4.099	26.4259	1.02387	2.54309	22.7569	1.24723	3.66893
21.57	3.915	25.9155	1.02183	2.34134	21.8385	1.29466	4.07706
21.6524	4.105	26.4421	1.02396	2.42625	22.2343	1.27302	4.20778
21.7348	3.874	25.7986	1.02157	2.71647	23.4897	1.21616	2.30883
21.776	4.054	26.3032	1.02325	2.82743	23.9346	1.20008	2.36863
21.8172	3.797	25.5755	1.0213	2.3115	21.696	1.30291	3.87952
21.8996	3.9	25.8729	1.02173	2.44784	22.3327	1.26792	3.54016
21.982	4.079	26.3715	1.02358	2.51236	22.6218	1.2536	3.74969
Plant wax data: all cores
conc.: concentration; CI: confidence interval; CPI: carbon preference index; SD: standard deviation; SMOW: standard mean ocean water
Core	Depth	δD	mean δD	Ice-volume corrected	95% CI	C31 conc.	mean C31 conc.	C31 conc. SD	CPI27-33	mean CPI27-33	CPI27-33 SD
	[cm]	[‰ SMOW]	[‰ SMOW]	[‰ SMOW]	[±]	[ng g-1]	[ng g-1]	[±]			[±]
SO189-119KL	51	-174.467
SO189-119KL	51	-172.541				110			3.4
SO189-119KL	53	-166.781
SO189-119KL	53	-168.704				84			2.6
SO189-119KL	55	-170.469
SO189-119KL	55	-172.725	-170.948	-170.948	2.99488	95	96.3333	13.0512	3.4	3.13333	0.46188
SO189-119KL	361	-167.859
SO189-119KL	361	-169.026				600			5
SO189-119KL	363	-156.826
SO189-119KL	363	-157.763				510			2.6
SO189-119KL	365	-167.861
SO189-119KL	365	-165.65	-164.164	-173.291	5.71023	250	453.333	181.751	4.5	4.03333	1.26623
SO189-39KL	110	-171.959
SO189-39KL	110	-173.789				140			3.9
SO189-39KL	112	-174.097
SO189-39KL	112	-173.822				150			3.3
SO189-39KL	114	-174.459
SO189-39KL	114	-171.068	-173.199	-173.199	1.42445	170	153.333	15.2753	3.4	3.53333	0.321455
SO189-39KL	676	-170.745
SO189-39KL	676	-170.654				470			5.5
SO189-39KL	678	-170.456
SO189-39KL	678	-170.795				640			5.8
SO189-39KL	680	-170.44
SO189-39KL	680	-170.449	-170.59	-179.716	0.169558	240	450	200.749	3.3	4.86667	1.36504
GeoB10038-4	28	-156.328
GeoB10038-4	28	-155.439				110			3.7
GeoB10038-4	30	-158.15
GeoB10038-4	30	-155.283				99			3.8
GeoB10038-4	33	-151.163
GeoB10038-4	33	-151.209	-154.595	-154.595	2.97135	90	99.6667	10.0167	3.6	3.7	0.1
GeoB10038-4	183	-170.692
GeoB10038-4	183	-171.779				250			5.5
GeoB10038-4	185	-169.95
GeoB10038-4	185	-172.06				190			4.6
GeoB10038-4	188	-169.29
GeoB10038-4	188	-170.792	-170.76	-179.887	1.10593	190	210	34.641	5	5.03333	0.450925
GeoB10053-7	163	-152.581
GeoB10053-7	163	-151.779				280			4.5
GeoB10053-7	168	-151.885
GeoB10053-7	168	-148.952				210			4.3
GeoB10053-7	173	-152.316
GeoB10053-7	173	-153.137	-151.775	-151.775	1.54109	160	216.667	60.2771	4	4.26667	0.251661
GeoB10053-7	703	-162.91
GeoB10053-7	703	-165.509				510			6.8
GeoB10053-7	706	-159.186
GeoB10053-7	706	-153.836				320			6.5
GeoB10053-7	708	-157.866
GeoB10053-7	708	-159.68	-159.831	-168.958	4.24954	450	426.667	97.1253	6.3	6.53333	0.251661
